# Supplementary material for: Cross-validation of an algorithm detecting acute gastroenteritis episodes from prescribed drug dispensing data in France: comparison with clinical data reported in a primary care surveillance system, winter seasons 2014/15 to 2016/17
Source: BMC Med Res Methodol. 2019 May 31;19:110. doi: 10.1186/s12874-019-0745-5 (PMC6545010; doi:10.1186/s12874-019-0745-5)
Supplement: Supplementary file 1 — List of AG usual drugs and AG possible drugs used by the AG discrimination algorithm. (XLS 38 kb) [file 12874_2019_745_MOESM1_ESM.xls]

## Sheet: supp_tab_1
Additional file 1: List of AG usual drugs and AG possible drugs used by the AG discrimination algorithm
Drug Category	ATC_EphMRA Code	ATC WHO Code	INN	Product Name
Anti-emetics	A03F0	A03FA	DOMPERIDONE	MOTILIUM
Anti-emetics	A03F0	A03FA	DOMPERIDONE	DOMPERIDONE
Anti-emetics	A03F0	A03FA	DOMPERIDONE	PERIDYS
Anti-emetics	A03F0	A03FA	DOMPERIDONE	MOTILYO
Anti-emetics	A03F0	A03FA	DOMPERIDONE	BIPERIDYS
Anti-emetics	A03F0	A03FA	DOMPERIDONE	OROPERIDYS
Anti-emetics	A03F0	A03FA	DOMPERIDONE	BIPERIDYSFLASH
Anti-emetics	A03F0	A03FA	METOCLOPRAMIDE	PRIMPERAN
Anti-emetics	A03F0	A03FA	METOCLOPRAMIDE	ANAUSIN
Anti-emetics	A03F0	A03FA	METOCLOPRAMIDE	METOCLOPRAMIDE
Anti-emetics	A04A9	A04AD	METOPIMAZINE	VOGALENE
Anti-emetics	A04A9	A04AD	METOPIMAZINE	VOGALIB
Intestinal absorbents	A02A2	A03AX	CHARCOAL / DIMETICONE	CARBOSYLANE
Intestinal absorbents	A07B0	A07BA	BROMINE / CALCIUM / CHARCOAL / GLYCYRRHIZA GLABRA	CARBOPHOS
Intestinal absorbents	A07B0	A07BA	CHARCOAL	CARBACTIVE
Intestinal absorbents	A07B0	A07BA	CHARCOAL	CHARBON
Intestinal absorbents	A07B0	A07BA	CHARCOAL	FORMOCARBINE
Intestinal absorbents	A07B0	A07BA	CHARCOAL	COLOCARB
Intestinal absorbents	A07B0	A07BA	CHARCOAL / PAPAVERINE	ACTICARBINE
Intestinal absorbents	A07B0	A07BA	CHARCOAL / SACCHAROMYCES CEREVISIAE	CARBOLEVURE
Intestinal absorbents	A07B0	A07BC	MONTMORILLONITE	BEDELIX
Intestinal absorbents	A07B0	A07BC	POVIDONE	BOLINAN
Intestinal absorbents	A07B0	A07BC	DIOSMECTITE	SMECTA
Intestinal absorbents	A07B0	A07BC	DIOSMECTITE	SMECTALIA
Intestinal absorbents	A07B0	A07BC	DIOSMECTITE	DIOSMECTITE
Intestinal anti-infectious agents	A07A0	A07BA	CHARCOAL	SPLENOCARBINE
Intestinal anti-infectious agents	A07A0	A07AX	NIFUROXAZIDE	NIFUROXAZIDE
Intestinal anti-infectious agents	A07A0	A07AX	NIFUROXAZIDE	ERCEFURYL
Intestinal anti-infectious agents	A07A0	A07AX	NIFUROXAZIDE	PANFUREX
Intestinal anti-infectious agents	A07A0	A07AX	NIFUROXAZIDE	IMOSEPTYL
Intestinal anti-infectious agents	A07A0	A07AX	NIFUROXAZIDE	PERABACTICEL
Intestinal anti-infectious agents	A07A0	A07AX	NIFUROXAZIDE	BACTERIX
Intestinal anti-infectious agents	A07A0	A07AX	NIFUROXAZIDE	DIAFURYL
Intestinal anti-infectious agents	A07A0	A07AX	NIFUROXAZIDE	EDISTON
Intestinal anti-infectious agents	A07A0	A07AX	NIFUROXAZIDE	GASTROWELL NIFUROX
Intestinal anti-infectious agents	A07A0	A07AX	NIFUROXAZIDE	ERCERYL
Intestinal anti-infectious agents	A07A0	A07AX	NIFUROXAZIDE	SEPTIDIARYL
Intestinal anti-infectious agents	A07A0	A07AX	NIFUROXAZIDE	BACIFURANE
Intestinal antipropulsives	A07A0	A07DA	LOPERAMIDE	LOPERAMIDE
Intestinal antipropulsives	A07H0	A07DA	DIMETICONE / LOPERAMIDE	IMODIUMDUO
Intestinal antipropulsives	A07H0	A07DA	LOPERAMIDE	IMODIUM
Intestinal antipropulsives	A07H0	A07DA	LOPERAMIDE	ANTIDIAR
Intestinal antipropulsives	A07H0	A07DA	LOPERAMIDE	LOPERIUM
Intestinal antipropulsives	A07H0	A07DA	LOPERAMIDE	INDIARAL
Intestinal antipropulsives	A07H0	A07DA	LOPERAMIDE	PERACEL
Intestinal antipropulsives	A07H0	A07DA	LOPERAMIDE	DIARETYL
Intestinal antipropulsives	A07H0	A07DA	LOPERAMIDE	DIASTROLIB
Intestinal antipropulsives	A07H0	A07DA	LOPERAMIDE	DYSPAGON
Intestinal antipropulsives	A07H0	A07DA	LOPERAMIDE	ERCESTOP
Intestinal antipropulsives	A07H0	A07DA	LOPERAMIDE	GASTROWELL LOPERA
Intestinal antipropulsives	A07H0	A07DA	LOPERAMIDE	LODIARID
Intestinal antipropulsives	A07H0	A07DA	LOPERAMIDE OXIDE	ARESTAL
Intestinal antipropulsives	A07X0	HOMEOPATHY	ALOE SUCCOTRINA / ARSENIC / ATROPA BELLADONNA / BRYONIA ALBA / CITRULLUS COLOCYNTHIS / DIOSCOREA VILLOSA / MAGNESIUM / PODOPHYLLUM PELTATUM	ALOES COMPOSE
Intestinal antipropulsives	A07X0	A07XA	RACECADOTRIL	TIORFAN
Intestinal antipropulsives	A07X0	A07XA	RACECADOTRIL	TIORFANOR
Intestinal antipropulsives	A07X0	A07XA	RACECADOTRIL	DIARFIX
Intestinal antipropulsives	A07X0	A07XA	RACECADOTRIL	RACECADOTRIL
Intestinal antipropulsives	A07X0	A07XA	RACECADOTRIL	TIORFAST
Probiotic antidiarrhoeals	A07F0	A07FA	LACTOBACILLUS ACIDOPHILUS	ANTIBIOPHILUS
Probiotic antidiarrhoeals	A07F0	A07FA	LACTOBACILLUS ACIDOPHILUS	LACTEOL
Probiotic antidiarrhoeals	A07F0	A07FA	LACTOBACILLUS CASEI	BACILOR
Probiotic antidiarrhoeals	A07F0	A07FA	SACCHAROMYCES BOULARDII	ULTRA LEVURE
Oral rehydration salts	A07B0	NA	LACTOPROTEINES METHYLENIQUES	SACOLENE
Oral rehydration salts	A07G0	NA	CITRIC ACID / GLUCOSE / POTASSIUM / SODIUM	PICOLITE
Oral rehydration salts	A07G0	NA	GLUCOSE / POTASSIUM / SODIUM / SUCROSE	ADIARIL
Oral rehydration salts	V06C0	NA	GLUCOSE / POTASSIUM / SODIUM	VIATOL
Oral rehydration salts	V06C0	NA	INFANT FOOD MODIFIED	ALFARE
Oral rehydration salts	V06C0	NA	SPECIAL DIET PREPARATIONS	ALHYDRATE
Oral rehydration salts	V06C0	NA	SPECIAL DIET PREPARATIONS	GES 45
Oral rehydration salts	V06C0	NA	SPECIAL DIET PREPARATIONS	LYTREN
Oral rehydration salts	V07A2	NA	CITRIC ACID / GLUCOSE / POTASSIUM / SODIUM	NOVALAC HYDRANOVA
Oral rehydration salts	V07A2	NA	ELECTROLYTES/REPLACERS	FANOLYTE
Oral rehydration salts	V07A2	NA	ELECTROLYTES/REPLACERS	HYDRALOR
Oral rehydration salts	V07A2	NA	INFANT FOOD MODIFIED	NUTRIBEN SRO
Oral rehydration salts	V07A2	NA	SPECIAL DIET PREPARATIONS	ALHYDRATE
Oral rehydration salts	X0000	NA	DEXTRAN / POTASSIUM / SODIUM	YDROVIT
Oral rehydration salts	X0000	NA	ELECTROLYTE SOLUTIONS	BLEDILAIT RO
Oral rehydration salts	X0000	NA	GLUCOSE / POTASSIUM / SODIUM	SRO 15
Intestinal antispamodics	A02A2	A03AX	SIMETICONE	IMONOGAS
Intestinal antispamodics	A03A0	A03AX	ALVERINE	SPASMAVERINE
Intestinal antispamodics	A03A0	A03AA	MEBEVERINE	DUSPATALIN
Intestinal antispamodics	A03A0	A03AA	MEBEVERINE	MEBEVERINE
Intestinal antispamodics	A03A0	A03AA	MEBEVERINE	COLOPRIV GE
Intestinal antispamodics	A03A0	A03AX	PHLOROGLUCINOL	SPASFON LYOC
Intestinal antispamodics	A03A0	A03AX	PHLOROGLUCINOL	SPASSIREX
Intestinal antispamodics	A03A0	A03AX	PHLOROGLUCINOL	PHLOROGLUCINOL
Intestinal antispamodics	A03A0	A03AX	PHLOROGLUCINOL	SPASMOCALM
Intestinal antispamodics	A03A0	A03AX	PHLOROGLUCINOL	SOLISPASM
Intestinal antispamodics	A03A0	A03AX	PHLOROGLUCINOL / TRIMETHOXYBENZENE	SPASFON
Intestinal antispamodics	A03A0	A03AX	PINAVERIUM BROMIDE	DICETEL
Intestinal antispamodics	A03A0	A03AX	PINAVERIUM BROMIDE	PINAVERIUM
Intestinal antispamodics	A03E0	A03AX	ALVERINE / SIMETICONE	METEOSPASMYL
Intestinal antispamodics	A03E0	A03AX	ALVERINE / SIMETICONE	DOLOSPASMYL
Intestinal antispamodics	A03E0	NA	PHLOROGLUCINOL / SIMETICONE	METEOXANE
Intestinal antispamodics	A03F0	A03AA	TRIMEBUTINE	DEBRIDAT
Intestinal antispamodics	A03F0	A03AA	TRIMEBUTINE	TRANSACALM
Intestinal antispamodics	A03F0	A03AA	TRIMEBUTINE	TRIMEBUTINE
Intestinal antispamodics	A03F0	A03AA	TRIMEBUTINE	DEBRICALM
