# Supplementary material for: Cross-validation of an algorithm detecting acute gastroenteritis episodes from prescribed drug dispensing data in France: comparison with clinical data reported in a primary care surveillance system, winter seasons 2014/15 to 2016/17
Source: BMC Med Res Methodol. 2019 May 31;19:110. doi: 10.1186/s12874-019-0745-5 (PMC6545010; doi:10.1186/s12874-019-0745-5)
Supplement: Supplementary file 2 — List of excluding drugs used by the AG discrimination algorithm. (XLS 61 kb) [file 12874_2019_745_MOESM2_ESM.xls]

## Sheet: supp_tab_2
Additional file 2: List of excluding drugs used by the AG discrimination algorithm
Drug Category	ATC EPhMRA Class	WHO ATC Class	INN	Product name
Antibiotics	G04A1	J01	FOSFOMYCIN TROMETAMOL	FOSFOMYCINE
Antibiotics	G04A1	J01	FOSFOMYCIN TROMETAMOL	FOSFOPHAR
Antibiotics	G04A1	J01	FOSFOMYCIN TROMETAMOL	MONURIL
Antibiotics	G04A1	J01	FOSFOMYCIN TROMETAMOL	URIDOZ
Antibiotics	G04A2	J01	PIPEMIDIC ACID	PIPRAM
Antibiotics	G04A9	J01	NITROFURANTOIN	FURADANTINE
Antibiotics	G04A9	J01	NITROFURANTOIN	FURADOINE
Antibiotics	J01	J01	AMIKACIN	AMIKACINE
Antibiotics	J01	J01	AMOXICILLIN	AMODEX
Antibiotics	J01	J01	AMOXICILLIN	AMOXICILLINE
Antibiotics	J01	J01	AMOXICILLIN	CLAMOXYL
Antibiotics	J01	J01	AMOXICILLIN / CLAVULANIC ACID	AMOXI AC CLAV
Antibiotics	J01	J01	AMOXICILLIN / CLAVULANIC ACID	AUGMENTIN
Antibiotics	J01	J01	AMOXICILLIN / CLAVULANIC ACID	CIBLOR
Antibiotics	J01	J01	AZITHROMYCIN	AZADOSE
Antibiotics	J01	J01	AZITHROMYCIN	AZITHROMYCINE
Antibiotics	J01	J01	AZITHROMYCIN	ORDIPHA
Antibiotics	J01	J01	AZITHROMYCIN	ZITHROMAX
Antibiotics	J01	J01	AZTREONAM	AZACTAM
Antibiotics	J01	J01	AZTREONAM	CAYSTON
Antibiotics	J01	J01	CEFACLOR	ALFATIL
Antibiotics	J01	J01	CEFACLOR	CEFACLOR
Antibiotics	J01	J01	CEFACLOR	HAXIFAL
Antibiotics	J01	J01	CEFADROXIL	CEFADROXIL
Antibiotics	J01	J01	CEFADROXIL	ORACEFAL
Antibiotics	J01	J01	CEFALEXIN	KEFORAL
Antibiotics	J01	J01	CEFEPIME	AXEPIM
Antibiotics	J01	J01	CEFEPIME	CEFEPIME
Antibiotics	J01	J01	CEFIXIME	CEFIXIME
Antibiotics	J01	J01	CEFIXIME	OROKEN
Antibiotics	J01	J01	CEFOTIAM HEXETIL	TAKETIAM
Antibiotics	J01	J01	CEFOTIAM HEXETIL	TEXODIL
Antibiotics	J01	J01	CEFPODOXIME PROXETIL	CEFPODOXIME
Antibiotics	J01	J01	CEFPODOXIME PROXETIL	ORELOX
Antibiotics	J01	J01	CEFRADINE	DEXEF
Antibiotics	J01	J01	CEFTAZIDIME	CEFTAZIDIME
Antibiotics	J01	J01	CEFTAZIDIME	FORTUM
Antibiotics	J01	J01	CEFTAZIDIME	FORTUMSET
Antibiotics	J01	J01	CEFTRIAXONE	CEFTRIAXONE
Antibiotics	J01	J01	CEFTRIAXONE	ROCEPHINE
Antibiotics	J01	J01	CEFUROXIME	CEFUROXIME
Antibiotics	J01	J01	CEFUROXIME AXETIL	ZINNAT
Antibiotics	J01	J01	CILASTATIN / IMIPENEM	IMIPENEM
Antibiotics	J01	J01	CILASTATIN / IMIPENEM	TIENAM
Antibiotics	J01	J01	CIPROFLOXACIN	CIFLOX
Antibiotics	J01	J01	CIPROFLOXACIN	CIPROFLOXACINE
Antibiotics	J01	J01	CIPROFLOXACIN	UNIFLOX
Antibiotics	J01	J01	CLARITHROMYCIN	CLARITHROMYCIN
Antibiotics	J01	J01	CLARITHROMYCIN	MONOZECLAR
Antibiotics	J01	J01	CLARITHROMYCIN	NAXY
Antibiotics	J01	J01	CLARITHROMYCIN	ZECLAR
Antibiotics	J01	J01	CLAVULANIC ACID / TICARCILLIN	CLAVENTIN
Antibiotics	J01	J01	CLINDAMYCIN	DALACINE
Antibiotics	J01	J01	CLOXACILLIN	CLOXACILLINE
Antibiotics	J01	J01	CLOXACILLIN	ORBENINE
Antibiotics	J01	J01	COLISTIN	COLIMYCINE
Antibiotics	J01	J01	COLISTIN	COLOBREATHE
Antibiotics	J01	J01	COLISTIN	TADIM
Antibiotics	J01	J01	DOXYCYCLINE	DOXY
Antibiotics	J01	J01	DOXYCYCLINE	DOXYCYCLINE
Antibiotics	J01	J01	DOXYCYCLINE	DOXYLIS
Antibiotics	J01	J01	DOXYCYCLINE	DOXYPALU
Antibiotics	J01	J01	DOXYCYCLINE	GRANUDOXY
Antibiotics	J01	J01	DOXYCYCLINE	SPANOR
Antibiotics	J01	J01	DOXYCYCLINE	TOLEXINE
Antibiotics	J01	J01	DOXYCYCLINE	VIBRAMYCINE
Antibiotics	J01	J01	ENOXACIN	ENOXOR
Antibiotics	J01	J01	ERYTHROMYCIN	EGERY
Antibiotics	J01	J01	ERYTHROMYCIN	ERY
Antibiotics	J01	J01	ERYTHROMYCIN	ERYPHAR
Antibiotics	J01	J01	ERYTHROMYCIN	ERYTHROCINE
Antibiotics	J01	J01	ERYTHROMYCIN	ERYTHROMYCINE
Antibiotics	J01	J01	FLUMEQUINE	APURONE
Antibiotics	J01	J01	FUSIDIC ACID	FUCIDINE
Antibiotics	J01	J01	FUSIDIC ACID	FUSIDATE SOD
Antibiotics	J01	J01	GENTAMICIN	GENTALLINE
Antibiotics	J01	J01	GENTAMICIN	GENTAMICINE
Antibiotics	J01	J01	JOSAMYCIN	JOSACINE
Antibiotics	J01	J01	LEVOFLOXACIN	LEVOFLOXACINE
Antibiotics	J01	J01	LEVOFLOXACIN	TAVANIC
Antibiotics	J01	J01	LINCOMYCIN	LINCOCINE
Antibiotics	J01	J01	LOMEFLOXACIN	DECALOGIFLOX
Antibiotics	J01	J01	LOMEFLOXACIN	LOGIFLOX
Antibiotics	J01	J01	LYMECYCLINE	LYMECYCLINE
Antibiotics	J01	J01	LYMECYCLINE	TETRALYSAL
Antibiotics	J01	J01	LYSOZYME / METACYCLINE	LYSOCLINE
Antibiotics	J01	J01	MEROPENEM	MERONEM
Antibiotics	J01	J01	MEROPENEM	MEROPENEM
Antibiotics	J01	J01	METACYCLINE	PHYSIOMYCINE
Antibiotics	J01	J01	METRONIDAZOLE / SPIRAMYCIN	BI MISSILOR
Antibiotics	J01	J01	METRONIDAZOLE / SPIRAMYCIN	BIRODOGYL
Antibiotics	J01	J01	METRONIDAZOLE / SPIRAMYCIN	MISSILOR
Antibiotics	J01	J01	METRONIDAZOLE / SPIRAMYCIN	RODOGYL
Antibiotics	J01	J01	METRONIDAZOLE / SPIRAMYCIN	SPIRAMYCINE METRONIDAZOLE
Antibiotics	J01	J01	MIDECAMYCIN	MOSIL
Antibiotics	J01	J01	MINOCYCLINE	MINOCYCLINE
Antibiotics	J01	J01	MINOCYCLINE	MYNOCINE
Antibiotics	J01	J01	MOXIFLOXACIN	IZILOX
Antibiotics	J01	J01	MOXIFLOXACIN	MOXIFLOXACINE
Antibiotics	J01	J01	NETILMICIN	NETROMICINE
Antibiotics	J01	J01	NORFLOXACIN	NORFLOXACINE
Antibiotics	J01	J01	NORFLOXACIN	NOROXINE
Antibiotics	J01	J01	OFLOXACIN	MONOFLOCET
Antibiotics	J01	J01	OFLOXACIN	OFLOCET
Antibiotics	J01	J01	OFLOXACIN	OFLOXACINE
Antibiotics	J01	J01	OXACILLIN	BRISTOPEN
Antibiotics	J01	J01	PEFLOXACIN	PEFLACINE
Antibiotics	J01	J01	PENICILLIN G	BENZAT BENZYLPENIC
Antibiotics	J01	J01	PENICILLIN G	EXTENCILLINE
Antibiotics	J01	J01	PENICILLIN G	PENICILLINE
Antibiotics	J01	J01	PENICILLIN V	ORACILLINE
Antibiotics	J01	J01	PIPERACILLIN / TAZOBACTAM	PIPERACILLIN TAZOBACTAM
Antibiotics	J01	J01	PIVMECILLINAM	SELEXID
Antibiotics	J01	J01	PRISTINAMYCIN	PYOSTACINE
Antibiotics	J01	J01	ROXITHROMYCIN	ROXITHROMYCINE
Antibiotics	J01	J01	ROXITHROMYCIN	RULID
Antibiotics	J01	J01	SPECTINOMYCIN	TROBICINE
Antibiotics	J01	J01	SPIRAMYCIN	ROVAMYCINE
Antibiotics	J01	J01	SPIRAMYCIN	SPIRAMYCINE
Antibiotics	J01	J01	SULFAMETHOXAZOLE / TRIMETHOPRIM	BACTRIM
Antibiotics	J01	J01	SULFAMETHOXAZOLE / TRIMETHOPRIM	COTRIMOXAZOLE
Antibiotics	J01	J01	TELITHROMYCIN	KETEK
Antibiotics	J01	J01	THIAMPHENICOL	THIOPHENICOL
Antibiotics	J01	J01	TICARCILLIN	TICARPEN
Antibiotics	J01	J01	TOBRAMYCIN	NEBCINE
Antibiotics	J01	J01	TOBRAMYCIN	TOBI
Antibiotics	J01	J01	TOBRAMYCIN	TOBRAMYCINE
Antibiotics	J01	J01	TRIMETHOPRIM	DELPRIM
Antibiotics	J03A0	J01	ACETYLSULFAFURAZOLE / ERYTHROMYCIN	PEDIAZOLE
Antibiotics	J03A0	J01	SULFADIAZINE	ADIAZINE
Antineoplastic agents used in cancer therapy	B01C4	L01XX	ANAGRELIDE	XAGRID
Antineoplastic agents used in cancer therapy	B06C0	L01XX	HYDROXYCARBAMIDE	HIDREA
Antineoplastic agents used in cancer therapy	B06C0	L01XX	HYDROXYCARBAMIDE	SIKLOS
Antineoplastic agents used in cancer therapy	J05D1	L03AB	PEGINTERFERON ALFA-2A	PEGASYS
Antineoplastic agents used in cancer therapy	J05D1	L03AB	PEGINTERFERON ALFA-2B	VIRAFERONPEG
Antineoplastic agents used in cancer therapy	L01	L01XE	AFATINIB	GIOTRIF
Antineoplastic agents used in cancer therapy	L01	L01XX	ALTRETAMINE	HEXASTAT
Antineoplastic agents used in cancer therapy	L01	L01XX	ASPARAGINASE	KIDROLASE
Antineoplastic agents used in cancer therapy	L01	L01XE	AXITINIB	INLYTA
Antineoplastic agents used in cancer therapy	L01	L01XX	BEXAROTENE	TARGRETIN
Antineoplastic agents used in cancer therapy	L01	L01DC	BLEOMYCIN	BLEOMYCINE
Antineoplastic agents used in cancer therapy	L01	L01XE	BOSUTINIB	BOSULIF
Antineoplastic agents used in cancer therapy	L01	L01AB	BUSULFAN	MYLERAN
Antineoplastic agents used in cancer therapy	L01	L01BC	CAPECITABINE	CAPECITABINE
Antineoplastic agents used in cancer therapy	L01	L01BC	CAPECITABINE	XELODA
Antineoplastic agents used in cancer therapy	L01	L01AA	CHLORAMBUCIL	CHLORAMINOPHENE
Antineoplastic agents used in cancer therapy	L01	L01BB	CLADRIBINE	LITAK
Antineoplastic agents used in cancer therapy	L01	L01XE	COBIMETINIB	COTELLIC
Antineoplastic agents used in cancer therapy	L01	L01XE	CRIZOTINIB	XALKORI
Antineoplastic agents used in cancer therapy	L01	L01AA	CYCLOPHOSPHAMIDE	ENDOXAN
Antineoplastic agents used in cancer therapy	L01	L01BC	CYTARABINE	ARACYTINE
Antineoplastic agents used in cancer therapy	L01	L01BC	CYTARABINE	CYTARABINE
Antineoplastic agents used in cancer therapy	L01	L01XE	DABRAFENIB	TAFINLAR
Antineoplastic agents used in cancer therapy	L01	L01XE	DASATINIB	SPRYCEL
Antineoplastic agents used in cancer therapy	L01	L01DB	DOXORUBICIN	ADRIBLASTINE
Antineoplastic agents used in cancer therapy	L01	L01DB	EPIRUBICIN	FARMORUBICINE
Antineoplastic agents used in cancer therapy	L01	L01XE	ERLOTINIB	TARCEVA
Antineoplastic agents used in cancer therapy	L01	L01XX	ESTRAMUSTINE	ESTRACYT
Antineoplastic agents used in cancer therapy	L01	L01CB	ETOPOSIDE	CELLTOP
Antineoplastic agents used in cancer therapy	L01	L01XE	EVEROLIMUS	AFINITOR
Antineoplastic agents used in cancer therapy	L01	L01XE	EVEROLIMUS	CERTICAN
Antineoplastic agents used in cancer therapy	L01	L01XE	EVEROLIMUS	VOTUBIA
Antineoplastic agents used in cancer therapy	L01	L01BB	FLUDARABINE	FLUDARA
Antineoplastic agents used in cancer therapy	L01	L01BC	FLUOROURACIL	EFUDIX
Antineoplastic agents used in cancer therapy	L01	L01XE	GEFITINIB	IRESSA
Antineoplastic agents used in cancer therapy	L01	L01XX	HYDROXYCARBAMIDE	HYDREA
Antineoplastic agents used in cancer therapy	L01	L01XE	IBRUTINIB	IMBRUVICA
Antineoplastic agents used in cancer therapy	L01	L01DB	IDARUBICIN	ZAVEDOS
Antineoplastic agents used in cancer therapy	L01	L01XE	IMATINIB	GLIVEC
Antineoplastic agents used in cancer therapy	L01	L01XE	IMATINIB	IMATINIB
Antineoplastic agents used in cancer therapy	L01	L01XE	LAPATINIB	TYVERB
Antineoplastic agents used in cancer therapy	L01	L01XE	LENVATINIB	LENVIMA
Antineoplastic agents used in cancer therapy	L01	L01AA	MELPHALAN	ALKERAN
Antineoplastic agents used in cancer therapy	L01	L01BB	MERCAPTOPURINE	PURINETHOL
Antineoplastic agents used in cancer therapy	L01	L01BB	MERCAPTOPURINE	XALUPRINE
Antineoplastic agents used in cancer therapy	L01	L01BA	METHOTREXATE	LEDERTREXATE
Antineoplastic agents used in cancer therapy	L01	L01BA	METHOTREXATE	METHOTREXATE
Antineoplastic agents used in cancer therapy	L01	L01XD	METHYL-5-AMINOLEVULINIC ACID	METVIXIA
Antineoplastic agents used in cancer therapy	L01	L01XX	MILTEFOSINE	MILTEX
Antineoplastic agents used in cancer therapy	L01	L01DC	MITOMYCIN	AMETYCINE
Antineoplastic agents used in cancer therapy	L01	L01XE	NILOTINIB	TASIGNA
Antineoplastic agents used in cancer therapy	L01	L01XX	OLAPARIB	LYNPARZA
Antineoplastic agents used in cancer therapy	L01	L01XE	PAZOPANIB	VOTRIENT
Antineoplastic agents used in cancer therapy	L01	L01AX	PIPOBROMAN	VERCYTE
Antineoplastic agents used in cancer therapy	L01	L04AX	POMALIDOMIDE	POMALIDOMIDE
Antineoplastic agents used in cancer therapy	L01	L01XE	PONATINIB	ICLUSIG
Antineoplastic agents used in cancer therapy	L01	L01XB	PROCARBAZINE	NATULAN
Antineoplastic agents used in cancer therapy	L01	L01XE	REGORAFENIB	STIVARGA
Antineoplastic agents used in cancer therapy	L01	L01XE	RUXOLITINIB	JAKAVI
Antineoplastic agents used in cancer therapy	L01	L01XE	SORAFENIB	NEXAVAR
Antineoplastic agents used in cancer therapy	L01	L01XE	SUNITINIB	SUTENT
Antineoplastic agents used in cancer therapy	L01	L01AC	THIOTEPA	THIOTEPA
Antineoplastic agents used in cancer therapy	L01	L01XX	TOPOTECAN	HYCAMTIN
Antineoplastic agents used in cancer therapy	L01	L01XE	TRAMETINIB	MEKINIST
Antineoplastic agents used in cancer therapy	L01	L01XE	VANDETANIB	CAPRELSA
Antineoplastic agents used in cancer therapy	L01	L01XE	VEMURAFENIB	ZELBORAF
Antineoplastic agents used in cancer therapy	L01	L01CA	VINBLASTINE	VELBE
Antineoplastic agents used in cancer therapy	L01	L01CA	VINCRISTINE	ONCOVIN
Antineoplastic agents used in cancer therapy	L01	L01CA	VINCRISTINE	VINCRISTINE
Antineoplastic agents used in cancer therapy	L01	L01CA	VINORELBINE	NAVELBINE
Antineoplastic agents used in cancer therapy	L01	L01XX	VISMODEGIB	ERIVEDGE
Antineoplastic agents used in cancer therapy	L02A1	G03CB	DIETHYLSTILBESTROL	DISTILBENE
Antineoplastic agents used in cancer therapy	L02A2	L02AB	MEDROXYPROGESTERONE	DEPO PRODASONE
Antineoplastic agents used in cancer therapy	L02A2	L02AB	MEDROXYPROGESTERONE	FARLUTAL
Antineoplastic agents used in cancer therapy	L02A2	L02AB	MEDROXYPROGESTERONE	PRODASONE
Antineoplastic agents used in cancer therapy	L02A2	L02AB	MEGESTROL	MEGACE
Antineoplastic agents used in cancer therapy	L02A3	L02AE	GOSERELIN	ZOLADEX
Antineoplastic agents used in cancer therapy	L02A3	L02AE	LEUPRORELIN	ELIGARD
Antineoplastic agents used in cancer therapy	L02A3	L02AE	LEUPRORELIN	ENANTONE
Antineoplastic agents used in cancer therapy	L02A3	L02AE	TRIPTORELIN	DECAPEPTYL
Antineoplastic agents used in cancer therapy	L02A3	L02AE	TRIPTORELIN	GONAPEPTYL
Antineoplastic agents used in cancer therapy	L02B1	L02BA	TAMOXIFEN	NOLVADEX
Antineoplastic agents used in cancer therapy	L02B1	L02BA	TAMOXIFEN	TAMOXIFENE
Antineoplastic agents used in cancer therapy	L02B1	L02BA	TOREMIFENE	FARESTON
Antineoplastic agents used in cancer therapy	L02B2	L02BX	ABIRATERONE ACETATE	ZYTIGA
Antineoplastic agents used in cancer therapy	L02B2	L02BB	BICALUTAMIDE	BICALUTAMIDE
Antineoplastic agents used in cancer therapy	L02B2	L02BB	BICALUTAMIDE	CASODEX
Antineoplastic agents used in cancer therapy	L02B2	L02BB	BICALUTAMIDE	ORMANDYL
Antineoplastic agents used in cancer therapy	L02B2	L02BB	ENZALUTAMIDE	XTANDI
Antineoplastic agents used in cancer therapy	L02B2	L02BB	FLUTAMIDE	EULEXINE
Antineoplastic agents used in cancer therapy	L02B2	L02BB	FLUTAMIDE	FLUTAMIDE
Antineoplastic agents used in cancer therapy	L02B2	L02BB	NILUTAMIDE	ANANDRON
Antineoplastic agents used in cancer therapy	L02B3	L02BG	ANASTROZOLE	ANASTROZOLE
Antineoplastic agents used in cancer therapy	L02B3	L02BG	ANASTROZOLE	ARIMIDEX
Antineoplastic agents used in cancer therapy	L02B3	L02BG	EXEMESTANE	AROMASINE
Antineoplastic agents used in cancer therapy	L02B3	L02BG	EXEMESTANE	EXEMESTANE
Antineoplastic agents used in cancer therapy	L02B3	L02BG	LETROZOLE	FEMARA
Antineoplastic agents used in cancer therapy	L02B3	L02BG	LETROZOLE	LETROZOLE
Antineoplastic agents used in cancer therapy	L02B9	L02BX	DEGARELIX	FIRMAGON
Antineoplastic agents used in cancer therapy	L02B9	L02BA	FULVESTRANT	FASLODEX
Antineoplastic agents used in cancer therapy	L02B9	L02BA	FULVESTRANT	FULVESTRANT
Antineoplastic agents used in cancer therapy	L03A1	L03AA	FILGRASTIM	ACCOFIL
Antineoplastic agents used in cancer therapy	L03A1	L03AA	FILGRASTIM	NEUPOGEN
Antineoplastic agents used in cancer therapy	L03A1	L03AA	FILGRASTIM	NIVESTIM
Antineoplastic agents used in cancer therapy	L03A1	L03AA	FILGRASTIM	RATIOGRASTIM
Antineoplastic agents used in cancer therapy	L03A1	L03AA	FILGRASTIM	TEVAGRASTIM
Antineoplastic agents used in cancer therapy	L03A1	L03AA	FILGRASTIM	ZARZIO
Antineoplastic agents used in cancer therapy	L03A1	L03AX	GLATIRAMER ACETATE	GLATIRAMERE ACET.
Antineoplastic agents used in cancer therapy	L03A1	L03AA	LENOGRASTIM	GRANOCYTE
Antineoplastic agents used in cancer therapy	L03A1	L03AA	PEGFILGRASTIM	NEULASTA
Antineoplastic agents used in cancer therapy	L03B1	L03AB	INTERFERON ALFA-2A	ROFERON A
Antineoplastic agents used in cancer therapy	L03B1	L03AB	INTERFERON ALFA-2B	INTRONA
Drugs used for inflammatory bowel diseases	A07E1	A07EC	MESALAZINE	FIVASA
Drugs used for inflammatory bowel diseases	A07E1	A07EC	MESALAZINE	PENTASA
Drugs used for inflammatory bowel diseases	A07E1	A07EC	MESALAZINE	ROWASA
Drugs used for inflammatory bowel diseases	A07E1	A07EC	OLSALAZINE	DIPENTUM
Drugs used for inflammatory bowel diseases	A07E1	A07EC	SULFASALAZINE	SALAZOPYRINE
Drugs used for inflammatory bowel diseases	H02A	A07EA	BETAMETHASONE	BETAMETHASONE
Drugs used for inflammatory bowel diseases	H02A	A07EA	BETAMETHASONE	BETNESOL
Drugs used for inflammatory bowel diseases	H02A	H02AB	BETAMETHASONE	CELESTENE
Drugs used for inflammatory bowel diseases	H02A	H02AB	BETAMETHASONE	DIPROSTENE
Drugs used for inflammatory bowel diseases	H02A	H02AB	DEXAMETHASONE	DECTANCYL
Drugs used for inflammatory bowel diseases	H02A	H02AB	HYDROCORTISONE	COLOFOAM
Drugs used for inflammatory bowel diseases	H02A	H02AB	HYDROCORTISONE	HYDROCORTISONE
Drugs used for inflammatory bowel diseases	H02A	H02AB	METHYLPREDNISOLONE	MEDROL
Drugs used for inflammatory bowel diseases	H02A	H02AB	METHYLPREDNISOLONE	SOLU MEDROL
Drugs used for inflammatory bowel diseases	H02A	H02AB	PREDNISOLONE	HYDROCORTANCYL
Drugs used for inflammatory bowel diseases	H02A	H02AB	PREDNISOLONE	PREDNISOLONE
Drugs used for inflammatory bowel diseases	H02A	H02AB	PREDNISOLONE	SOLUPRED
Drugs used for inflammatory bowel diseases	H02A	H02AB	PREDNISONE	CORTANCYL
Drugs used for inflammatory bowel diseases	H02A	H02AB	PREDNISONE	PREDNISONE
Drugs used for inflammatory bowel diseases	L04B0	L04AB	ADALIMUMAB	HUMIRA
Drugs used for inflammatory bowel diseases	L04B0	L04AB	CERTOLIZUMAB PEGOL	CIMZIA
Drugs used for inflammatory bowel diseases	L04B0	L04AB	ETANERCEPT	BENEPALI
Drugs used for inflammatory bowel diseases	L04B0	L04AB	ETANERCEPT	ENBREL
Drugs used for inflammatory bowel diseases	L04B0	L04AB	ETANERCEPT	ERELZI
Drugs used for inflammatory bowel diseases	L04B0	L04AB	GOLIMUMAB	SIMPONI
Drugs used for inflammatory bowel diseases	L04C0	L04AC	USTEKINUMAB	STELARA
Drugs used for inflammatory bowel diseases	L04X0	L04AX	AZATHIOPRINE	AZATHIOPRINE
Drugs used for inflammatory bowel diseases	L04X0	L04AX	AZATHIOPRINE	IMUREL
Drugs used for inflammatory bowel diseases	L04X0	L04AD	CICLOSPORIN	NEORAL
Drugs used for inflammatory bowel diseases	L04X0	L04AD	CICLOSPORIN	SANDIMMUN
Drugs used for inflammatory bowel diseases	M01C0	L04AX	METHOTREXATE	IMETH
Drugs used for inflammatory bowel diseases	M01C0	L04AX	METHOTREXATE	METOJECT
Drugs used for inflammatory bowel diseases	M01C0	L04AX	METHOTREXATE	NORDIMET
Drugs used for inflammatory bowel diseases	M01C0	L04AX	METHOTREXATE	NOVATREX
Gastric antacids	A02A1	A02AF	ALGINIC ACID / CALCIUM / SODIUM	GAVISCONELL
Gastric antacids	A02A1	A02AF	ALGINIC ACID / POTASSIUM	GAVISCONPRO
Gastric antacids	A02A1	A02BX	ALGINIC ACID / SODIUM	ALGINATE DE SODIUM/BICARBONATE DE SODIUM
Gastric antacids	A02A1	A02AF	ALGINIC ACID / SODIUM	GAVISCON
Gastric antacids	A02A1	A02BX	ALGINIC ACID / SODIUM	MAALOX REFLUX
Gastric antacids	A02A1	A02AB	ALUMINIUM	PHOSPHALUGEL
Gastric antacids	A02A1	A02AB	ALUMINIUM	ROCGEL
Gastric antacids	A02A1	A02AD	ALUMINIUM / GUAR GUM / MAGNESIUM	MOXYDAR
Gastric antacids	A02A1	A02AD	ALUMINIUM / GUAR GUM / MAGNESIUM	NEUTRICID
Gastric antacids	A02A1	A02AF	ALUMINIUM / MAGNESIUM	MAALOX
Gastric antacids	A02A1	A02AD	ALUMINIUM HYDROXIDE-MAGNESIUM CARBONATE / ATTAPULGITE	GASTROPULGITE
Gastric antacids	A02A1	A02AD	CALCIUM / MAGNESIUM	RENNIE
Gastric antacids	A02A1	A02AD	HYDROTALCITE	RENNIELIQUO
Gastric antacids	A02A1	A02AD	MAGALDRATE	RIOPAN
Gastric antacids	A02A3	NA	ATROPA BELLADONNA / CALCIUM / CHARCOAL / GLYCYRRHIZA GLABRA / ILLICIUM VERUM / KAOLIN / MAGNESIUM / SODIUM / THYMUS VULGARE	GASTROPAX
Gastric antacids	A02A4	A02AD	ALUMINIUM / MAGNESIUM	XOLAAM
Gastric antacids	A02A4	A02AF	ALUMINIUM / MAGNESIUM / MONTMORILLONITE	GELOX
Gastric antacids	A02A4	A02AD	CALCIUM / MAGNESIUM / SIMETICONE	RENNIE DEFLATINE
Gastric antacids	A02A4	A07BA	CHARCOAL / MAGNESIUM / SIMETICONE	CARBOSYMAG
Gastric antacids	A02A6	A02AF	DIHYDROXYALUMINIUM / GALACTANE SULFATE / MYRTECAINE	ACIDRINE
Gastric antacids	A02A7	A03AX	DIMETICONE / GUAIAZULENE	PEPSANE
